# Supplementary material for: Effectiveness of Home-Based Cardiac Rehabilitation, Using Wearable Sensors, as a Multicomponent, Cutting-Edge Intervention: A Systematic Review and Meta-Analysis
Source: J Clin Med. 2022 Jun 29;11(13):3772. doi: 10.3390/jcm11133772 (PMC9267864; doi:10.3390/jcm11133772)
Supplement: Supplementary file 1 [file jcm-11-03772-s001.zip]

Archive with 2 entries (2 files):
- Supplementary Figures.pdf
- Supplementary table.pdf
